# Supplementary material for: Galleria mellonella Infection Model Demonstrates High Lethality of ST69 and ST127 Uropathogenic E. coli
Source: PLoS One. 2014 Jul 25;9(7):e101547. doi: 10.1371/journal.pone.0101547 (PMC4111486; doi:10.1371/journal.pone.0101547)
Supplement: Table S1 — (XLSX) [file pone.0101547.s001.xlsx]

## Sheet: Sheet1
Table S1. Serotyping, Phylo-grouping, median lethal value LD50 and virulance factor of each strain* examined from the five UPEC lineages
ST69					ST73					ST95					ST127					ST131
Isolate no	Serotyping	Phylo-grouping	LD50	VF Score	Isolate no	Serotyping	Phylo-grouping	LD50	VF Score	Isolate no	Serotyping	Phylo-grouping	LD50	VF Score	Isolate no	Serotyping	Phylo-grouping	LD50	VF Score	Isolate no	Serotyping	Phylo-grouping	LD50	VF Score
73	nt	D	2470	6	21U	O6	D	19000	17	28U	nt	D	16000	12	18	nt	B2	Not lethal	13	241	O25	B2	14800	8
23	nt	D	2780	10	217	O2	B2	23900	12	64	O15	B2	41500	13	112	O6	B2	824	14	14	O16	B2	27000	12
48U	nt	D	6800	9	B54	O6	D	24700	11	9U	nt	B2	41800	14	B53	O6	D	2560	16	208	O25	B2	28500	8
83	O15	D	7970	9	12	O2	B2	34000	12	37	O15	D	74600	8	B24	O6	D	8440	17	19	nt	B2	34700	6
110	O15	D	9620	9	B84	O2	D	41200	12	159	O6	B2	86800	11	72	O6	B2	9710	12	25	O25	B2	79100	7
135	O15	D	15900	11	20U	O6	D	42200	17	33	O15	D	121000	11	B67	O6	D	11700	9	164	O25	B2	81400	5
20	O15	D	17500	9	B60	O25	D	47100	13	3	O6	B2	152000	13	224	O6	B2	12700	17	52	O16	B2	89300	6
119	O15	D	25300	5	9	O6	B2	54600	16	55	O6	B2	188000	12	B72	O6	D	17800	11	160	O25	B2	93300	5
84	O15	D	28700	11	B51	O2	D	56400	16	22	O6	B2	204000	10	41	O6	B2	65000	12	75	O25	B2	130000	6
17U	nt	D	196000	12	45U	O6	B2	64800	15	50	O6	D	229000	9	21	O6	B2	461000	14	183	O25	B2	136000	6
94	O25	D	20800000	6	44	O2	D	75300	13											56	O25	B1	141000	5
					T15	O6	B2	81100	8											186	O25	D	156000	6
					26U	O6	D	84800	6											184	O25	B2	187000	7
					23U	O6	D	98000	13											230	O25	B2	205000	6
					24	nt	D	101000	10											2	O25	D	855000	7
					43U	O6	B2	130000	15											53	O25	B2	1380000	8
					B47	O25	D	188000	9											240	O25	B2	1490000	9
					25U	O22	D	297000	10											124	O25	B2	2640000	5
					207	O18	B2	2870000	6											205	O16	B2	2960000	4
					15U	O18	D	18000000	7											163	nt	B2	22600000	6
Average			1920000	8.81818	Average			1120000	11.9	Average			115000	11.3	Average			65500	13.5	Average			1670000	6.6
Median			15900	9	Median			70100	12	Median			104000	11.5	Median			11700	13.5	Median			139000	6
* - Isolates have been arranged in rank order based on LD50 value
